# Supplementary material for: Cataract services for all: Strategies for equitable access from a global modified Delphi process
Source: PLOS Glob Public Health. 2023 Feb 22;3(2):e0000631. doi: 10.1371/journal.pgph.0000631 (PMC10021896; doi:10.1371/journal.pgph.0000631)
Supplement: S1 Data — (XLSX) [file pgph.0000631.s005.xlsx]

## Sheet: results
	Region of participant	Subgroup question 1: Which population subgroups experience the most difficulty accessing cataract services (screening or surgery) when they need it in your country or region? [0=least/no difficulty, 5=extreme/most difficulty]																							Subgroup question 2: Which population subgroups represent the largest number of people experiencing difficulty accessing cataract services (screening or surgery) when they need it in your country or region? [0=none/very low number; 5 = very large number]																							Please select 3 to 5 strategies you believe would ….. improve access to screening for cataract surgery if implemented in your country or region. [codes listed for each strategy in section to the right]
		Women	In institutions e.g. In prison, orphanages, nursing homes	Indigenous	Ethnic minority / migrants	Unemployed / In the informal sector (e.g. daily paid workers, street vendors, farmers & fishermen)	People without health insurance / social security	Rural / remote / geographically isolated populations	Nomadic populations	Homeless / living in shelters	Refugees / asylum seekers	Urban slums	Religious minority	Poor / low socioeconomic status	People with co-morbidities (e.g. systemic disease, mental illness,tb,hiv,leprosy)	People who don't speak the dominant language	Low education / low health literacy	Transgender / other genders	Those with low social support (e.g. without children, spouse, living alone, noone to accompany)	People with other disabilities / mobility issues / cognitive impairment (e.g. in wheelchair, dementia, hearing impaired)	Caste	Elderly	Children		Women	In institutions e.g. In prison, orphanages, nursing homes	Indigenous	Ethnic minority / migrants	Unemployed / In the informal sector (e.g. daily paid workers, street vendors, farmers & fishermen)	People without health insurance / social security	Rural / remote / geographically isolated populations	Nomadic populations	Homeless / living in shelters	Refugees / asylum seekers	Urban slums	Religious minority	Poor / low socioeconomic status	People with co-morbidities (e.g. systemic disease, mental illness,tb,hiv,leprosy)	People who don't speak the dominant language	Low education / low health literacy	Transgender / other genders	Those with low social support (e.g. without children, spouse, living alone, noone to accompany)	People with other disabilities / mobility issues / cognitive impairment (e.g. in wheelchair, dementia, hearing impaired)	Caste	Elderly	Children		Reach: Which strategy would reach the most people within a community?	Reach: Which strategy would reach the people who need it most within a community?
	CEE	3	5			3		5		5			2	4	2		3		4	2		3	2		3	2			3		4		1				4	1		3		3	2		3	2		10,3,14,16,20	7,3,9,8,15
	SEA	0	3	1		2		5		3		4		4	2	2	3		4	1		2	0		0	4	1	0	3	0	4				4	0	5	2	1	2		4	1	0	2	0		3,9,15,20	2,10,3,8,16
	SSA	2	2			3	3	3	2			3		3	3		3		3	4		3	3		3	3				4	3	2	3		3		3	3		2		3	3		4	4		13,10,11,16,15	10,7,9,11
	South Asia	4	3	1	1	1	5	4		1	4	4		2	2		3		4	4	1		2		4	4	4	5	3		4		4	4	5		4	2		3		5	4	4	3	3		2,13,7,16,15	13,10,9,12,16
	LAC			4	4	4	5	1		4			0				3		2																													10,11,20	8,11,16
	LAC	1	4	5	5	4	5	5		5		5		5	5		5	1	5	5		4	2		3	1	3	2	4	4	5		1		3		5	1	2	5	1	2	2		4	1		13,1,8,16,20	13,6,10,14
	SmallIslands	2	4	3	1	1		5		2	3		0	4	2	1	2	2	3	4		3	3		2	2	4	1	2		4		0	1	2		1	1		1	2	2	2		3	2		13,10,3,8,20	10,7,3,9,20
	LAC	0	2	4	2	3	2	3		5	2	2	0	5	2	2	1	1	2	2		3	1		0	2	3	0	2	3	3	0	3	2	3	0	5	0	0	3	0	3	3	0	1	0		10,3,8,15,20	1,10,3,11,15
	SSA	3	3		1	1	1	3	1		2	1		3	3	1	1		3	5		3	1		2	4			2	1	2	1		2	1		5	2	1	3		5	2		5	1		13,3,9,8,15	13,9,8,16,15
	NAME	1	3	3	2	3	2	4	3	4	4	2	1	3	4	2	2		4	3	4	1	0		3	1		1	4	2	3	2	1	1	1	0	3	1	1	2		1	1		2	2		10,3,9,12,15	10,3,8,16
	South Asia	3	3		2	3	1	4	3	4	1	3	1	4	2		3	1	4	4		4	3		3	1		0	2	1	3	1	1	0	2	0	4	1		2	0	3	1		4	3		13,8,16,20	2,13,9,8,20
	NAME	1							1	1					1	1					1	1	2		2	1		1	3	3	3	1		2	1		3	1		3		1	3	0	3	3		6,4,3,9,20	6,3,9,15,20
	SmallIslands	2	4	4	2	3	5	4		5	3	5	3	4	3	3	5	1	4	3	1	3	3		4	5	5	4	5	5	4	4	5	4	5	4	5	4	4	5	4	5	4	4	4	4		8,16,15,20	7,8,16,15,20
	HIC	0	1		1	4	2	3		3	1	2	0	1	1	1	1	0	1	2		0	0		0	1		0	3	1	4		0	0	0	0	1	1	0	0	0	2	1		0	0		13,1,9,16,20	13,4,3,9,20
	HIC	1	3	3	4	1		3		2			1	2	1	5	3			2		2	2		1	1	2	2	1		1	1	1				3	1	1	1		2	1		5	2		13,7,9,16,20	2,1,9,15,20
	NAME		1		1		0	2	2	1	1	0		2		1	2		3	2		1	2			2			1		2	1	1	1			1		1	2		3	2		1	2		10,9,12,20	10,9,12,20
	CEE	2	2		3	2	4	4		4			1	1	1	1	1	0	3	2		2	0		1	3		0	2	1	3		4			1	2	1	0	2	0	3	2		2	0		1,7,9,8,15	13,10,7,14
	SEA	2	2	2		1	0	5	4	1	4	2		4	3	1	3		4	2		1	3		2	1		0	1	0	2	0			2		4	2		1		3	1		4	1		10,9,8,14,20	3,12,8,14,16
	HIC	2	3	3	3	2	1	3		3	3			4	3	2	3	2	3	3		2	2		2	1	2	3	1	2	3		1	1			3	2	3	1	1	2	2		3	2		13,1,9,8,14	6,4,9,14,15
	HIC	2	3		4	4	5	2		4			2	4	2	3	4	2	4	4		2	1		2	2		1	4	3	2					1	2	1	3	1	1	2	2		2	0		10,9,12,14,11	4,1,9,12,14
	South Asia	1	4	2	4	1	1	3	3	4	3	2	1	2	2	2	2	4	3	5	1	1	1		2	3	1	1	1	1	3	2	2	2	1	1	1	4	1	1	4	2	5	1	0	1		13,12,11,16,15	13,12,14,11,16
	LAC	0	5	4	2	1		4		4	3		1	4	3	1	3	3	1	3		1	1		1	4	3	1	3	1	3		2	2		0	3	2		4	1	2	1		0	1		13,1,8,11,20	1,10,8,11,20
	NAME						2				1			1			1									1				1							1			1		1						10,8,16	10,8,16
	SmallIslands					1		5		3				2	2	1	1		4	3		1			3	2	4		4	2	0		1		3		1	1	3	2	0	0	1		2	0		4,10,7,3,14	13,10,7,3,12
	LAC	1	4	5		4	3	4		5		3		4	2		3	2	4	2		2	1		3	1	1		3	4	3		2		1		4	3	0	3	1	1	1		3	0		4,1,10,3	1,3,9,8
	HIC		2		2	2	3			3		2		3	2	1	2	1	3	3	2	1			0	2			2	3			3		2			2		1		3	1	2	1			10,12,15	4,12,15
	SSA	4	5		1	5	5	4	3	5	2	4	2	5	2		3		5	4		3	3		4	4			4	4		2	5	2	1		4	2	1	2		4	4		1	2		1,10,3,12,15	1,10,3,12,15
	SSA	1	5	1		3	1	4		4	3	4		3	1		2		4	4		2	1		2	3	1		3	2	5		4		1		3	2		1		3	3		1	1		13,3,12,15,20	13,7,3,8,20
	LAC	0	2	3	2	3	3	4		4	3	4		3	3	2	3	0	5	2		3	1		0	1	2	1	2	4	4		2	0	3	0	4	2	1	3	0	2	1		2	1		1,10,3,11,20	1,3,14,11,15
	SEA	5	4	4	5	4		5	5	5	5	5	5	4	5	5	4	3	5	5		4	5		5	4	5	5	5		5	4	5	5	3	4	5	5	5	5	3	5	4		5	5		13,10,3,16,15	13,12,16,15,20
	CEE	4	3			1	3	1	2	1		1		1	1		2	3	1	1		3	3		0	1			1	1	1	2	2		3		3	2		1	1	1	2		1	1		10,3,12,8,20	10,3,12,8,20
	HIC	0	2	4	3	3	3	4	2	4		3	0	3	3	3	3	2	5	4	0	3	1		2	2	4	1	4	2	3	0	2		2	0	4	3	1	3	1	3	2	0	5	0		2,3,12,16,20	7,9,11,16,20
	LAC		1	1		3	2	3		3		2		3	2	1	2		3	1		1	1			2	3		2	1	4		3		1		2	3	2	2		3	3		2	2		1,8,14,11,16	7,8,14,16
	CEE							1	1	1					1	2				1			1		2			1	1		1		0		1	1	2	4	0	1		2	3		5	1		13,10,8,20	1,8,14,16,20
	NAME	4				5	2	5	5		5			5	3		4		3	5		4	2		4	2			3	4	3			3			4	3		2		4	2		2	4		13,8,16,15,20	13,8,16,15,20
	HIC	0	2	0	1	0	0	1		1	2	4	0	4	0	2	1	0	2	1	0	1	0			2		3			1		1	1	1		2		3	1		1	1					13,1,8,16,20	4,9,8,14,15
	South Asia	3	1	2	1	1	2	5	4	1		1		2	3	4	4	1	5	4	0	3	3		3	0	1	0	2	4	2	1	0	0	0	1	4	1	1	3	0	0	1	4	1	2		13,3,11,15,20	13,3,14,15,20
	LAC		3	5	3	3	3	4		5		2	1	4	4	2	4	2	5	4		3	3		1	1	2	1	3	4	4		1		1		4	3		3	1	3	2		5	1		3,8,11,15,20	7,9,16,15
	SEA	2	5		4	3	3	4		4	5	2	1	3	3	1	2		5	5	1	2	3		3	3			4	4	2		4	3	1	1	4	3		2		4	4	2	2	2		2,9,12,8,16	7,3,9,12,8
	NAME	3	3	3	0	3	4	4	3	4	1	5	0	4	4	2	4		1	1	3	2	4		1	3	2	1	4	4	5	2	3	1	4		4	3	1	2		4	2	1	3	3		10,3,9,15,20	10,3,16,15,20
	SSA	3	4	4		4		4		3	4	4		4	5		5		3	4		4	2		4	2	5	2	3	4	4		1	1	4	1	3	2	1	3		3	1	1	4	2		13,1,9,8,14	3,12,8,14
	NAME	1	3		1	5	5	3	5	3	4	2	1	5	2	2	2	1	2	3	1	1	2		1	1			4	4	3	1	1	2	3	0	3	2	1	3	1	2	1	0	1	1		13,7,9,8,15	13,7,9,8,15
	NAME		1		2	1	3	2	2	3	2	1	1	1	1	2	1	2	2	2		1	0		0	1		2	1	1	1	1	1	2	1	2	2	2	2	1	1	2	1		2			2,1,10,20	1,10,12
	SmallIslands	5				5		5				4		4	3		4		4	4		4	2		5	3			3		5				3		3	2		4		3	2		3	1		1,10,3,15	1,10,3,15
	HIC									0															4	2		2	2		1	1	1	0	1	1	2	5	1	1	0	2	3		5			6,1,10,16	6,1,10,9,16
	LAC	2	5	4	4	3	3	5		5	5	3	2	4	4	4	4	3	4	5		3	2		3	2	1		4	2	4		1		5		5	2		4	0	2	2		4	3		13,1,9,16,15	13,7,3,14,15
	LAC		3	3	4	3	5	4		3	3	3		3	1		4		4	1		3			0	3	3	4	3	5	4		3	3	3		4	1		4		4	2		3	0		2,10,9,8,11	2,10,9,8,11
	South Asia	4	5	4	4	4	4	5	5	5	5	2	4	4	4	4	4	4	4	5	4	4	5		4	1	2	3	4	4	2	2	4	1	4	1	5	3	4	4	1	2		5	4	3		2,13,1,8,16	13,7,9,14,11
	LAC		3	4	2	5	3	4		4				4	2	4	3	2	3	4	3	2			3	0	1	0	2	4	2		1		0		4	2	0	1	0	2	2	0	5	0		1,3,16,15,20	7,3,9,14,15
	CEE	1	2		1	1	1	4		2	1		1	1	4	1	2	1	4	4		4	1		0	2		0	0	0	3		2	0		0	0	3	0	3	0	3	3		4	0		1,9,8,16	1,9,8
	South Asia	2	4	2	2	1	2	2	4	4	4	1	1	1	1	1	1	4	2	3	1	2	3		4	2	2	1	3	2	2	2	3	3	1	1	1	3		1	2	2	2	1	2	2		2,13,3,9,15	1,3,9,12,14
	South Asia	3	4	1	2	5	2	3	3	5	4	2	1	4	3	1	3		4	3	3	2	2		3	4	1	1	5	5	4	4	5	4	4	0	4	4	1	4		5	4	2	3	2		13,10,3,11,20	1,10,7,3,14
	SEA	1	1	4	1	3	3	3		3	3	2	0	1	5	1	1	1	3	5		1	1		1	1	1	0	4	2	4		2	1	1	0	4	4	1	3	1	3	3		4	4		2,12,11,16,15	2,12,8,15,20
	South Asia	1	2			2		3		4	1	3	1	2	3		3	1	4	1		2	1		2	2			2		1		2	0	2	1	3	2		2	0	2	1		2	2		13,3,14,16,20	13,10,7,3,9
	SEA		1	1	3	3	1	1	4	1	1	1	1	1	1	1	1	1	3	3						1	1	3	2	3	2	3	1	1	2	1	2	2	1	1	1	2	1		2	1		10,3,9,15,20	13,3,9,14,20
	NAME	1	3		2	2	4	4	2	4	3	1	1	3	2	2	2	3	3	2	1	1	1		3	1		2	2	3	3	1	1	2	1	1	3	2	2	1	1	2	2	2	4	1		10,9,16,15,20	10,16,15,20
	SEA	1	2	4	3	2	3	2	1	4	4	3	2	2	2	2	2	2	3	3	1	1	1		1	2	4	1	2	2	1	0	1	1	1	1	2	2	1	4	0	3	3	0	4	1		13,9,12,8	10,9,11,20
	SmallIslands	1	3	4	3	2	3	5		5		3	1	3	3		3	2	4	5		4	1		1	1	2	1	2	2	1		1		1		4	3		2	1	1	1		4	1		13,1,8,11,20	13,4,9,15,20
	South Asia		3		2	2	1	4	3	4	3	2		5	2	1	2	1	3	4		3	1		3	1	1	1	2	4	3	1	1	1	1	1	3	4	1	2	0	1	1	0	3	2		2,13,16,20	2,13,4,3,9
	SSA	3	3		3	3	3	4	4	5	3	3		4	5		4		5	5		5	2		2	1			1	3	5	4	1	1	1		5	1		3		1			4	1		10,3,8,16,15	10,3,11,16,15
	SSA	4	2		2	4		5	3	2	3	4	1	5	2	4	5		5	4		2	2		3	1		1	1		5	2	1	1	3	1	4	1	1	4		5	1		5	1		10,7,3,11,15	13,7,3,11,15
	CEE	1	2	1	2	2	2	2		3	2	2	2	2	2	1	1		1	2		1	1		1	2	1	1	2	2	2	1	1	1	2	1	1	2	1	1		2	1		1	2		2,13,1,7,12	13,6,8,14,20
	NAME	0	1			1	2	1		1		1		1	0		1		1	1		0	0		0	1			1	1	1		1		1		1	1		1		1	1	1	0	0		13,9,16,20	7,12,20
	NAME	3	3		3	2		3	4	2		3		3		2	1	1	3	3		2			1	2		1	2	1	2	2	1	2	1	1	2	1	1	2	1	2		1	1			2,13,10,9,20	2,3,16,15
	South Asia	2	3	2	2	1	2	2	2	2	4	1	1	2	1	2	2	2	4	4	1	2	1		2	1	1	1	2	2	3		2	1	3	1	2	2	2	3	1	2	2	2	2	2		13,7,3,15,20	13,7,3,15
	SSA	2	1			3	1	3			1	2		4	2		4		4	4		2	1		3	0			3	0	4			1	1		4	2		4		4	2		4	1		13,1,11,15,20	13,1,10,15,20
	South Asia	3	2				1	4		5		3		5	1		2	5	2	4			2		3	1			1	1	4		1		4		4	1		1	1	1	0		1	1		13,10,8,16,20	2,10,3,14,15
	South Asia	4	5			3	0	5	3	4	3			4	4		3	1	5	5	2	4	1		4	3	3	4	3		5		0	0		0	4	2	1	3		5	4	1	5	2		13,7,3,8,16	13,10,7,3,16
	South Asia	2	2		1	4	2	5	5	2	2	1	1	4	3	2	3	2	4	5	2	1	3		1	2		1	1	1	5	5	5	5	1	1	1	4	1	1	1	4	5	1	1	1		2,13,7	2,13,7,14,20
	South Asia	3	1	3	0	3	2	4	1	4		3		4	2		3	0	4	3	1	3	2		4	2	2	0	2	2	4	1	3		2		5	2		4	0	4	2	1	5	3		13,3,14,15,20	7,3,9,11,15
	CEE	1	2	1	1	2		2	1	3	3	2	1	2	1	1		0	2	3	2	1	0		1	2	1	1	2	1	2	1	2	2	2	1	2	2	1	2	1	1	2	1	2	1		2,10,9	2,10,9
	LAC	2	4	5	4	4	5	5		5		4	1	5	3	5	5	2	1	5		3	1		1	2	5	4	4	5	5		3		1		5	1	3	4	0	1	5		3	1		2,3,8,15,20	2,1,3,15,20
	LAC	2	4	3	3	4	3	5		3	3	4	1	3	4	4	4	2	2	3		2	2		3	2	1	1	4	4	4		3		2	1	4	2	1	2	1	3	3		3	2		13,1,10,11,16	13,10,9,8,14
	South Asia	4	4	1	3	4	1	4		1		1	1	1	4	1	1		1	4	1	3	1		4	4	0	1	4	4	1		4		1	1	1	4	1	1		4	4	1	4	0		2,13,3,8,20	2,10,3,8,20
	SEA	1	3	5	5	5	3	4	2	5				5	4		1		5	1		1	2			1	2	3	3	3	4		2		2		4			3		1			3	3		10,12,16,15,20	6,10,9,12,15
	South Asia	2	4	1	1	0	0	4		4		2	1	4	2	1	2		4	4	0	5	1		2	1	1	1	1	0	4		1		2	0	4	2	0	4		3	3	0	3	1		2,3,9,8,16	2,13,3,9,8
	SmallIslands	0	1	1	0	2		3		2		1	0	2	3	0	2		2	2		3	1		0	0	3	0	2		3		0		0	0	3	3	0	3	0	3	3		2	0		4,1,3,9,20	13,4,1,3,9
	NAME		0	0		0	0	0				0		0			0		0							0	0		0	0	0				0		0			0		0						13,10,12,16,20	10,3,12,16,20
	NAME		2			2	1	5	4	1	4	1		1	3		1		4	3		1				1			0	2	3	0	0	1	0		0	0				1	1		1			3,9,20	3,9,20
	SEA	2	4	3	3	2	3	4		5		4	3	5	3	3	2		3	5		1	3		4	1	4	2	3	1	4		2		2	1	4	2	3	2		2	4		4	3		1,9,16,15	10,9,14,16,15
	SmallIslands	1	5	1	1	5	5	3		5	3	3		4	4	1	4		5	5		4	1		1	5	0		4	2	2		5	0	1		4	4		4		5	4		2	1		13,4,1,3,15	1,16,15
	CEE	1	3		1	4		5		4			1	4	1		4		1	3		4	1		3	1	0	1	4	0	4	0	1	0	0	1	4	1	1	4		1	1		4	3		10,12,8,16,15	12,8,11,16,15
	SmallIslands	4	5		4	4	4	5		4	5	4		4	3	3	4	5	4	5		4	4		3	2			5	5	4		1	1	2	1	4	1		5	0	2	1		2	1		13,10,9,12,20	13,10,9,12,20
	SmallIslands	0	4			0	1	2		5	5	2		4	2		1	0	2	2		0			1	0			0	3	2				2		4	0		1		1	0		3			13,1,3,9,8	7,3,9,8,15
	NAME	1	5			5		5	5	5		1		5	5	3	5		5	5		1	2		1	5			5		5	5	5		1		5	5	1	5		5	5		4	2		13,1,10,20	13,10,8,16,15
	SmallIslands					2		4											3												3											2	2					4,10,3,8,16	4,3,20
	HIC	0	4		0	2	4	3		4		1	0	2	4	1	1		1	5		3	1		0	5			1	3	2		5		1	0	1	5	3	1		4	5		3	1		1,9,11,16	1,10,15
	LAC	2	4	4		1	1	5		4		2	1	3	2	3	4	1	2	4		4	4		1	4	2		1	1	4		2		1		2	3	2	3	1	1	4		4	4		2,13,9,20	2,13,16,20
	CEE		1	0		5	4	5		5				5	3	0	3		5	4		0				1			2	2	1		1				4	3		1		1	1		0			1,3,8,14,16	13,1,3,16,20
	HIC				0			0		0	0	0		0	0																1		1	2	1				1									2,9,8,20	2,8,16
	CEE	3	1		1	1		3			1			1	2		1		2	1		3	2		3	1	1		1	1	1			1			1	3		1		1	1		1	1		7,9,12,14	1,3,9,14,20
	SEA	3	4	3	4	4	1	3		5	5	2	1	2	5	1	3	0	3	5	5	2	0		2	3	1	2	3	1	5		1	1	4	0	3	4	2	4		4	3	1	3	2		13,1,10,9,20	13,9,20
	SmallIslands	3	3	3		3		4		4				3	4		4		3	4		4	1		2	1	1	1	1	1	4		2		3	1	3	2	1	3	1	3	1		3	3		13,3,8,15,20	13,7,3,8,20
	NAME	2	2		3	5		4	3	4	1	4	1	5	4		3	4	4	4		4	2		2	2		1	4	5	4	0	4	1	4	0	4	4		4	2	5	3		4	2		13,10,3,16,20	13,3,20
	NAME	3	3		5	4	5	4		4	5	4	1	4	2	1	3		3	4		1	2		3	2		1	4	4	5		1	3	3	1	5	1	1	4		1	1		5	1		13,1,15,20	13,1,10,9,15
	SEA	3		3	4	3	4	4					2	4	4	3	2		3	4		4	1		1		3	2	3	4	4					1	3	1	2	3		4	2		2	1		3,9,12,11,15	9,12,11,15,20
	CEE	0	1	1	4	1				2	2		0	1	1	1	1	0	1	1	0	0	0		0	1	1		1		0		2	2			1	1	1	1	0	1	1		0	0		9,16,20	10,9,8,16
	SEA	1	3		2	1		3		5		1	1	1	1	2	3	1	4	2	1	2	1		1	2		1	3		5		2	1	1	1	4	1	1	2	1		2	1	4	1		13,9,12,8,20	7,3,9,12,8
	NAME	1	2		2	4	3	2	2	3	3	2	1	2	1	1	2	1	3	2		2	1		1	2		2	3	3	3	2	3	3	3	2	2	1	1	2	1	3	3			1		3,9,8,16,15	6,3,15,20
	LAC			2			3	1	2		2																1		2	4	1																	13,1,8,16,20	13,1,8,16,20
	LAC		3	4		2	3	5		4		3		3	4		5		2	4		4	2			1	1		2	2	4		1		3		5	2		4		2	1		4	2		2,13,3,8,20	2,13,7,3,20
	SEA		3	1	4	1		4	0		4	1		3	1	0	1		1							3	1		1		3	1	0	4			2			2		1						10,7,9,14,20	10,7,9,14,20
	South Asia	1				3	1	5						4	1		3		2	1		2	1		2				1	2	4				1		4			4		2	0		1	0		13,3,8,15,20	13,10,3,8,15
	CEE	1	3		2	2	2	4		5		0	1	4	3	1	3	1	4	4		3	2		3	2		1	2	2	4		2			1	3	4	1	3	0	4	2		4	2		1,10,11,16,20	13,8,11,16,20
	South Asia	1	0			1		4	2	1		1		2	3	1	2	1	3	1		3			1	0	0		1		5	3	0		0		2	1	1	1	0	3	1		4	0		10,3,9,12	10,3,9,12
	SSA	4	3	4	5	3	3	4	4	5	4		2	4	3	4	4		3	5		4	4		2	1	2	1	2	1	2	1		1	0	2	2	2	1	2		2	1		2	2		13,7,12,16,20	3,9,12,14,11
	HIC	3	3	5	4	2	3	4		4	5		1	2	3	4	3	1	3	4		2	1		2	1	5		1	3	3		1	3		1	3	1	3	2		2	1		3	0		3,9,14,11,16	9,14,11
	SmallIslands	2	1		3	2		5				1		4	3	1	2	2	4	5		3	2		3	2			2		5		1				4	1		2		5	3		4			7,3,8,14,20	10,7,3,14,15
	SSA	2	3		3	3	4	4	3	4	4	4		3	4		2		4	4		3	2		2	2		1	1	1	1	1	1	1	1		3	1		2		1	1		4	2		13,7,3,8,16	13,7,9,11,15
	LAC	1	3	5	5	3	4	5	5	5	3	3	1	3	2	4	3	3	3	3	5	2	1		2	1	4	4	2	1	4	3	3	3	3		5	0	3	3	1	1	2	3	3	1		13,8,14,16,20	13,8,14,16,20
	HIC		4	3	4	4	5	3		4	3	1	1			1		0		3		1				3	2		1	0	3		1	1									3					13,1,3,9	13,1,3,9,8
	SEA	2	5	2	3	3	4	3	3	5	3		2	3	4	2	3		5	3		2	3		2	2	2	2	4	2	3		1	1		1	4	2	2	4	1	3	2		3	2		2,12,16,15,20	2,9,16,15
	HIC	1	3	1	4	4	4	2	3	3	3	4	1	3	3	4	3	1	3	2		1	1		1	2	1	3	4	4	1	2	2	2	3	1	2	2	4	2	1	1	3		1	1		2,1,14,15,20	7,8,14,11,15
	LAC		5	3	3	3	4	3	5	5	3	4	2	5	3	1	4	3	4	4		3	4		2	2	3	1	5	5	4	3	4	1	4	1	5	3	1	5	1	3	4		4	4		2,3,9,8,16	2,9,8,14,16
	HIC	0	3	3	0	1	2	3		3		2	0	1	1	2	2	1	2	2		1	0		0	2	2	0	1	0	2		2		2	0	2	1	1	1	0	2	2		1	0		13,1,16,15,20	9,8,11,15,20
	HIC		4		4	4			4	4	3			3	3	4	3		4	2		3			2	1			1		1						3	1	4	1		4	1		5			13,1,20	13,4,20
	SSA	2	5		3	3	4	5	3	5		4		4	5		2		4	3		2	2		2	2			2	2	4	1	1		3		2	2		2		1	1		3	2		10,7,3,9,8	7,9,8,14
	SmallIslands		3			3	3	3		3				4			3			3		3	3		3	3			3	3	3		5		3		3	4		3		3	3		3	3		10,3,16,15,20	13,4,10,3,20
	SEA	0		1			1	3		1				0	5	0	2		5	5		1			0					1	1		1				1	5		2		4	4		1			13,10,7,8	6,10,7,9,8
	South Asia	3	4	2	3	4	2	4	3	4	4	2	2	4	2		3	5	4	5	2	2	3		4	4	3	3	3	2	4	3	3	3	4	3	4	4		3	5	4	5	3	3	4		9,8,11,16,15	2,7,14,16,20
	LAC	3	5	3	3	4	4	5	3	4	3	5	3	4	5	4	4	5	4	4		3	3		3	5	4	4	4	4	5	4	5	4	4	3	4	5	4	4	5	4	4		3	3		13,1,9,16,15	13,9,8,16,15
	LAC	1	0	3	3	3	3	5		5		3		5	2	3	3		4	2		2	2		1	1	2	1	4	2	5		1		3		5	0	1	4	0	3	1		3	1		10,3,14,15,20	1,10,3,15,20
	SEA	2	1	4	4	3	5	4	1	3	5	4	1	4	5	2	4	2	5	5	3	4	1		4	3	3	4	3	5	4	2	3	5	3	4	5	5		4	2	5	5	3	5	1		9,8,16	7,3,12,14
	SEA	1				1	1	3	1	2				3	2	1	2		3	2		1			2				1	1	1	1	1				2	2	1	2	0	2	2		2			10,7,12,14,20	4,7,3,9,14
	LAC		0	0	0	0	0	0	0		0				0	0	0			0	0	0	0			0		0	0			0	0	0	0		0	0	0	0	0	0	0					2,13,8,11,16	4,1,10,7,15
	South Asia	3	2		2	4	2	3		2	2	2	2	4	2	1	1	4	1	1	2	3	2		3	1		2	4	2	4	1	4	2	1	2	4	1	2	2	1	1	1	2	2	2		2,7,12,8,14	2,7,14,16,15
	SmallIslands	0	1		0	2	0	4		1			0	3	2		0	0	2	2		2	0		0	0	0	0	3	0	4		1			0	4	1		0	0	3	2		1	0		10,3,11,15,20	7,3,8,15,20
	SmallIslands									0																																						2,1,8,16,20	2,1,8,20
	SSA	4	3	4	3	5	4	5	5	5	5	4	3	5	5	3	5	4	5	5	3	5	3		4	5	4	3	5	4	5	5	5	5	4	3	4	5	3	5	3	5	5	5	5	3		4,9,8,11,16	4,8,11,16,20
	SSA	3	4	2	3	4	5	4	4	4	4	3		5	2		4			4		4			4	5		4	4	5	4	4	4	4	4		4	4		3		4	4		4	3		10,3,11,15,20	1,10,8,11,20
	HIC	5	3	2	2	2	2	4	2	3	2	2	1	4	3	2	3	2	4	4		3	2		4						4				1		2			3		2	0		5			4,10,7,8,20	7,9,11,20
	CEE		3				2	3	2	3				3	4		2		3	3		4	3							2	3		3		3		4	3		2			3		3	3		13,9,16,20	11,16,20
	SmallIslands	3	1			2		5				1		4			2			2	1	5	1		5	2	1	1	2		5		1		3		3	3	2	3		1	2	1	5	3		10,3,8,14,11	2,10,3,16
	CEE	0	3		3	2	5	4		4	3			4	4	0	3		5	4		2	1			3		0	4	5	2				0		4	4	0	1		4	4		3	2		13,9,12,8,20	1,3,11,16
	NAME	0	0	0	0	0	1	0	1	1	1	1	0	1	0	0	1	0	0	0	0	0	0		0	0	0	0	2	1	1	1	1	2	0	0	1	0	0	1	0	1	0	0	0	0		13,4,3,11,16	4,1,11,16,20
	SEA	1	2		2	1	2	3	2	3		2	1	3	2	1	1		4	2		1	1		2	1		2	2	1	2	1	1		1	1	2	1	1	2	0	3	1		1	1		10,12,8,16,15	7,9,12,8
	SmallIslands	3	3			4	5	5		5		3		5	4		3		5	4		4	5			0			4	2	5		2		2		5	1		4		5	1		4	1		13,1,3,8,15	13,1,8,14,15
	NAME	1	4		2	4	4	4		5	5	4	2	3	4	2	2		4	4		3	1		2	3		1	3	4	4		5	4	4	3	3	3	2	2		4	4		3	1		13,10,9,15,20	10,9,15,20
	HIC	0	4							3			0						0			2	0			4																	4		2			1,9,8,20	2,10,11
	CEE					3		5						5			3		3		0	3							2		2						5			1		2			5			13,10,8	13,10,3,8,15
	SSA	2	4			4	4	4	4		2	3		5	3	1	4		5			3	2		4	1		1	2	5	4	3	1		2		5	1	0	1		2	1		2	2		13,10,9,14,11	13,10,3,9,14
	CEE	0	0	0	0	0	0	0	0	0	0	0	0	0		0	0	0	0		0	0	0			0		0	0	0	0		0	0	0		0	0	0	0	0		0		0	0		2,13,6,14,20	2,6,4,7,16
	SSA	4	4		3	5	3	4	3	5	4			5	3	2	3		5	5		3	3		4	1		1	3	3	5	1	2	3	2		5	3	1	5		3	4		4	2		2,13,3,15,20	2,13,3,15,20
	SSA	2	2			2	2	4	4		2			3	2		1		5	5		2	3		2	1			2	2	5	1		2	1		3	1		1		0	1		2	3		13,7,3,12,8	13,7,3,8,16
	SmallIslands	1	3			1	2	3		5		4	1	4	3		1		1	3		2	2		1	3			1	2	2		4		3		1	2		1		1	3		3	1		13,4,7,9,12	13,7,9,12,8
	SmallIslands		1		1			4							2				1	1		1				1					4							1		1		1	1		1	1		1,3,9,12,8	1,3,12,8
	SSA	4	3		1	3	4	4	3	4	2	2	1	5	3	1	3		5	4		4	2		3	2		1	2	4	4	1	3	0	2	1	5	3		2		4	3		2	1		13,1,8,16,15	13,1,8,16,15
	NAME	5	2			4		4	4	3		1	3	4	4	3	4	4	4	5		4	3		4	2			3		4	3	3		1	1	5	3	3	4	2	4	3		3	3		13,10,7,11,15	13,10,11,20
	SEA	3	2		3	4	1	3	3	2	1	2	3	3	3	3	2	2	1	1		4	4		5	2		3	3	2	5	1	2	1	2	2	2	4	1	2	1	4	2		5	5		10,8,11,16,20	12,8,14,11,20
	SmallIslands	4		4	2	4	2	5		5		3		5	4	2	4		5	5		4	2		4	3	5	2	2	1	5		5		3	1	4	4	2	2	1	4	4		4	1		13,7,14,11,16	4,10,3,12,14
	HIC	1	2	4	4	3	2	3		5	4			4	2	3	2	2	4	3		1	1		1	1	3	2	1	3	3		2	2			4	3	2	2	1	4	3		4			2,1,10,16,15	2,1,3,15
	SSA	1	4			3	1	3		4	1	1		2	5	1	2		4	4		2	3		3	0			4	4	3		0	0	0		3	1	2	3		1	1		3	1		10,3,12,16,20	10,3,12,16,20
	SSA	2	1	3	4	2	2	2	2	3	1	3	1	2	3	2	1		3	4	2	2	2		1	2		3	2	2	2	3	3	3	1	2	3	3	1	3		3	3		1	2		13,8,11,16	3,9,12
	NAME	5	3			3		5	3	4		4		5	3		2	2	4	5		4	3		5	2			1		5	1	2		4		5	1		0	0	2	1		5	2		13,10,3,8,14	13,10,8,14,16
	LAC	4	4	3	4	4	4	4		5	4	4		4	4	3	4	4	5	4		4	4		4	1	4	1	4	4	5		2	2	4		5	4	3	3	1	4	1		4	5		2,13,8,16,15	2,8,16,15,20
	LAC	0	0	0	0	0		0		0		0		0		0	0	0	0	0		0	0		0	0	0		0	0	0		0		0		0	0	0	0		0	0		0	0		9,8,14,16,20	9,12,8,15,20
	South Asia	4	5	4	4	3	3	5	4	5	5	4	1	5	5	0	3		5	5	5	4	4		4	5	4	4	3	3	5	4	5	5	4	1	5	5	0	3	5	5	5	5	4	4		7,9,12,15,20	7,3,9,15,20
	South Asia	1	4	2	1	1	1	5	1	3	3		1	4	4	1	2	1	5	5	1	2	3		1	1	1	1	1	2	4	0	1	0	0	1	2	2	1	1	0	1	1	1	2	1		13,10,7,3,15	13,10,7,3,15
	LAC		4	2		5	5	3		3		1		5	1	3	3	1	3			1				2	1	1	5	5	3		3		2		5		2	3	1	2			1			2,1,8,16,20	6,1,9,8,15
	SmallIslands	2	4		1	2	4	1		3	3	2		4	3	1	4		1	3		3	2		1	3		0	3	3	0		1	1	1		4	4	1	4		3	3		4	1		1,10,8,16,20	1,10,8,16,20
	SmallIslands	0	2	0	0	0	0	0	3	4	2	0	0	2	1	1	3	0	4	1	0	0	0		0	2	0	0	1	0	2	1	2	1	0	0	1	1	1	1	0	2	1	0	0	0		1,7,3,9,15	13,3,9,8,15
	LAC	5	4	3	5	2	4	5		3		3		5	3	1	4	2	2	5		3	5		5	4	2	3	1	4	5		4		3		5	3	1	4	2	2	5		3	5		10,7,9,8,20	4,10,9,8
	SmallIslands	4	5		4	5		0		3		5	5	1	4	5	4	5	2	2		5	5		0	3	0	0	0		5		3		0	0	4	4	0	4	0	4	4		2	0		2,13,3	13,3,8
	SEA	1	3	4	5	3	1	4		5	2	4		4	5	1	4	1	3	4		2	2		1	2	4		1	1	4		4	4	1		1	1	2	2	2	2	4		1	2		10,8,16,15,20	13,9,12,8,15
	South Asia	2	2	1	2	3	2	3	4	4		1	1	3	4	1	2	4	3	4	2	3			3	2	2	1	3	1	3	3	3		2		3	3		2	4	3	4	2	3	3		2,13,11,16,20	2,13,9,8,11
	SEA	1	2		2	3	3	4	2	5		2	2	3	3	3	1	1	3	3		4	2		2	1		1	4	1	4	2	1		2	2	4	3	1	2	0	3	2		3	1		7,8,15	13,7,15
	HIC		1					0								1	2		1	4						1													1			3						1,9,11	1,9,11
	HIC	1	2		1	1			1	5	5			4	1	2	2		2	5		1						1					2	4			2		1	2								1,8,20	8,16,20
	SmallIslands		1			1	0	1		2				2	2		1		2	0		1				0			1	1	0		1				1	0		1		1	1		1	1		1,10,15,20	10,3,9,15
	SSA	2	4		4	4	4	4	5	5	4	3	2	4	4	3	4	2	3	4		2	2		3	1		1	1	2	3	3	0	1	2	1	3	1	2	4		1	1		4	0		12,8,14,15,20	10,7,3,9,15
	HIC					1		1	1	2	2	1		1	2	1			1	1						0			1		0	0	1	0	1		1	1	1	1	0	0	1					2,13,3	2,1,3
	SSA	2	1		1	1	3	4	2	5	0	3	3	2	1	3	1		5	4		3	1		4	1			2	1	3	1	1	0	1		3	1		1		2	1		4	0		4,10,3,8,16	7,9,14,15,20
	SSA	4	4			3	5	5				3		4	3		4		5	4		4	4		3	1			1		1				3		5	1		4		3	1		5	1		4,3,15	7,9,12,14,15
	SSA	3	3	2	4	4		5	5	5	3	3	2	4	3		4		5	3	1	3	2		3	4		3	4		5	5	5	4	3	2	4	2		4	3	4	3	2	4	2		10,3,12,8,15	4,7,12,8,14
	SSA	5	1			2	2	5				1		5	1		5		5	4		5	2		5				4	4	5						5			5		5	0		5			1,10,8,14,15	1,10,8,14,15
	SSA	1	2		2	1	2	4	3	2	2	2		3	1	2	3		3	4		3	3		2	2			2	3	3	2	2	2	1		3	2	2	2		3	2		3	2		10,7,3,15,20	10,7,3,15,20
	SmallIslands	4	4			5	5	3		5				5	3	4	4		5	4		4	3		4	3			5	5	3		5				5	4	4	4		5	4		4	3		10,7,8,15,20	6,1,10,9,15
	HIC		3	4	4		4	2		4	5			3		4	2		3	2		1	1			0	1			3	1		1	0			3		1	0		2	0		1			1,8,14,16,15	3,9,14,16,15
	SEA	5	5		1	4		5		5				2	4	3	4	1	5	5		4	1		5	2		1	3		5		1	1		1	4	1	1	4	1	4	2		4	1		13,10,8,20	7,9,14,15
	South Asia	2				3	1	4	3	5		3	2	5	2		2	1	4	4	4		1		1				2	1	2	2	1		1	1	1	2		2	0	2	1	1	1	2		13,1,3,14,11	13,7,3,12,14
	SEA	4	4	3	4	3	4	5	2	5		4	3	5	4	5	5	3	5	5		5	5		4	2		1	2	4	2	0	1		3	1	5	1	1	4	1	2	2		3	1		2,10,8,16,20	10,3,8,16,20
	LAC	2	3	4	4	4	4	5		4	5	3		4	1		4	4	4	4		3	1		0	1	3	1	4	0	5		4	4	2		4	1		3	3	2	0		1	0		1,12,8,20	10,12,8,15,20
	HIC	1	1	1	1	1	2	5		1	1		1	4	1	1	2	1	1	1		1	1		1	1	3	3	1	3	4		1	1		1	3	1	2	2	1	1	1		1	1		1,16,20	1,16,20
		301	460	241	313	451	370	614	232	558	300	321	119	559	442	242	451	162	553	553	74	409	280		339	314	184	165	407	343	542	139	317	176	274	86	549	352	162	419	91	443	363	68	473	243
[truncated: 57 more columns]
